# Supplementary material for: Improvement of In-School Physical Activity with Active School-Based Interventions to Interrupt Prolonged Sitting: A Systematic Review and Meta-Analysis
Source: Int J Environ Res Public Health. 2023 Jan 16;20(2):1636. doi: 10.3390/ijerph20021636 (PMC9863961; doi:10.3390/ijerph20021636)
Supplement: Supplementary file 1 [file ijerph-20-01636-s001.zip]

Archive with 1 entries (1 files):
- ijerph-2147676-supplementary.pdf
